# Supplementary material for: The leukodystrophy mutation Polr3b R103H causes homozygote mouse embryonic lethality and impairs RNA polymerase III biogenesis
Source: Mol Brain. 2019 Jun 20;12:59. doi: 10.1186/s13041-019-0479-7 (PMC6587292; doi:10.1186/s13041-019-0479-7)
Supplement: Supplementary file 2 — Table S1. AP-MS data for POLR3B WT and R103H (XLSX 22 kb) [file 13041_2019_479_MOESM2_ESM.xlsx]

## Sheet: Sheet1
Table S1. AP-MS data for POLR3B WT and R103H.
FLAG-tagged POLR3B WT or R103H were expressed in HEK 293 cells, puriﬁed using an anti-FLAG antibody and digested with trypsin. The co-puriﬁed proteins were identiﬁed by LC-MS/MS mass spectrometry.
The spectral counts of each peptide were computed using X-Tandem and Perseus.
Statistical differences between WT and R103H POLR3B were determined using a two-tailed T-test subsequently adjusted for multiple hypothesis testing using a permutation-based test by considering a False discovery rate (FDR) of 5% adjusted using a s0 correction factor of 0.1 with 10 000 iterations
Gene Name	Protein ID	Raw Spectral counts of peptides per replicate								POLR3B-Normalized spectral counts of peptides per replicate								Mean Normalized WT	Mean Normalized R103H	Log2 Ratio R103H/WT	-Log10 Student's T-test p-value WT_R103H	-Log10 Student's T-test q-value
		WT_01	WT_02	WT_03	WT_04	R103H_01	R103H_02	R103H_03	R103H_04	WT_01	WT_02	WT_03	WT_04	R103H_01	R103H_02	R103H_03	R103H_04
POLR3B	Q9NW08	419	363	491	522	382	462	491	524	522	522	522	522	522	522	522	522	522	522	0	0	0.00768683
POLR3C	Q9BUI4	9	9	6	10	0	0	1	0	11.2124	12.9421	6.37882	10	1.36649	1.12987	1.06314	0.996183	10.1333	1.13892	-3.15337	3.18634	1.83863
POLR1C	O15160	48	53	52	55	18	28	17	20	59.7995	76.2149	55.2831	55	24.5969	31.6364	18.0733	19.9237	61.5744	23.5576	-1.38614	3.20142	1.71369
GPN3	Q9UHW5	20	16	24	17	0	5	0	8	24.9165	23.0083	25.5153	17	1.36649	5.64935	1.06314	7.96947	22.61	4.01211	-2.49453	3.44918	1.5376
POLR3F	Q9H1D9	6	8	4	10	0	0	0	0	7.47494	11.5041	4.25255	10	1.36649	1.12987	1.06314	0.996183	8.3079	1.13892	-2.86682	2.39225	1.46674
POLR1D	P0DPB6	30	23	23	32	17	9	17	11	37.3747	33.0744	24.4521	32	23.2304	10.1688	18.0733	10.958	31.7253	15.6076	-1.02338	2.11154	1.45023
POLR3A	O14802	58	50	33	24	0	10	0	0	72.2578	71.9008	35.0835	24	1.36649	11.2987	1.06314	0.996183	50.8105	3.68113	-3.78691	1.9955	1.42443
POLR3K	Q9Y2Y1	10	17	12	16	0	5	0	5	12.4582	24.4463	12.7576	16	1.36649	5.64935	1.06314	4.98092	16.4155	3.26497	-2.32992	2.30633	1.41889
KCNT1	Q5JUK3	6	3	8	4	0	0	0	0	7.47494	4.31405	8.50509	4	1.36649	1.12987	1.06314	0.996183	6.07352	1.13892	-2.41487	2.32288	1.39224
GPN1	Q9HCN4	18	31	18	15	4	0	5	6	22.4248	44.5785	19.1365	15	5.46597	1.12987	5.31568	5.9771	25.2849	4.47216	-2.49924	1.67818	1.24636
POLR2K	P53803	9	11	13	12	0	4	0	0	11.2124	15.8182	13.8208	12	1.36649	4.51948	1.06314	0.996183	13.2128	1.98632	-2.73377	3.81921	1.23657
FLNC	Q14315	0	0	0	7	7	11	5	11	1.24582	1.43802	1.06314	7	9.56544	12.4286	5.31568	10.958	2.68674	9.56693	1.8322	1.76952	1.2116
POLR2E	P19388	12	4	7	9	0	3	3	0	14.9499	5.75207	7.44196	9	1.36649	3.38961	3.18941	0.996183	9.28598	2.23542	-2.05451	1.82168	1.17381
DNAJA2	O60884	18	14	22	25	21	36	31	29	22.4248	20.1322	23.389	25	28.6963	40.6753	32.9572	28.8893	22.7365	32.8046	0.528885	1.8269	1.13241
DNAJA1	P31689	30	26	45	46	36	48	47	48	37.3747	37.3884	47.8411	46	49.1937	54.2338	49.9674	47.8168	42.1511	50.3029	0.255073	1.40579	0.90518
POLR3D	P05423	34	45	32	35	18	30	23	23	42.358	64.7107	34.0204	35	24.5969	33.8961	24.4521	22.9122	44.0223	26.4643	-0.734185	1.22556	0.865624
POLR3H	Q9Y535	3	4	2	2	0	0	0	0	3.73747	5.75207	2.12627	2	1.36649	1.12987	1.06314	0.996183	3.40395	1.13892	-1.57954	1.37448	0.849203
POLR3E	Q9NVU0	92	97	73	80	57	63	65	57	114.616	139.488	77.609	80	77.8901	71.1818	69.1039	56.7824	102.928	68.7395	-0.582424	1.16004	0.820313
HECTD1	Q9ULT8	21	23	33	44	31	45	53	37	26.1623	33.0744	35.0835	44	42.3613	50.8442	56.3462	36.8588	34.58	46.6026	0.430471	1.10297	0.73693
DNAJA3	Q96EY1	5	0	7	6	4	10	10	9	6.22912	1.43802	7.44196	6	5.46597	11.2987	10.6314	8.96565	5.27727	9.09042	0.784555	1.06818	0.662877
POLDIP2	Q9Y2S7	3	0	5	4	6	3	7	5	3.73747	1.43802	5.31568	4	8.19895	3.38961	7.44196	4.98092	3.62279	6.00286	0.728548	0.875211	0.483822
PRKDC	P78527	0	0	15	21	18	11	16	19	1.24582	1.43802	15.947	21	24.5969	12.4286	17.0102	18.9275	9.90772	18.2408	0.880542	0.720382	0.433349
DCAF8	Q5TAQ9	2	4	4	3	5	4	4	5	2.49165	5.75207	4.25255	3	6.83246	4.51948	4.25255	4.98092	3.87406	5.14635	0.409702	0.655858	0.411621
A6NEL0	A6NEL0	8	4	6	5	3	2	5	7	9.96659	5.75207	6.37882	5	4.09948	2.25974	5.31568	6.97328	6.77437	4.66205	-0.539123	0.689834	0.40887
NUP155	O75694	0	0	4	8	6	2	6	10	1.24582	1.43802	4.25255	8	8.19895	2.25974	6.37882	9.96183	3.7341	6.69984	0.843367	0.616343	0.40393
AIFM1	O95831	10	9	9	18	12	13	18	14	12.4582	12.9421	9.56823	18	16.3979	14.6883	19.1365	13.9466	13.2422	16.0423	0.276744	0.637926	0.395859
BAG2	O95816	7	17	11	13	8	23	20	21	8.72076	24.4463	11.6945	13	10.9319	25.987	21.2627	20.9198	14.4654	19.7754	0.451101	0.523223	0.315738
HSPD1	P10809	136	145	217	228	124	246	218	275	169.432	208.512	230.701	228	169.445	277.948	231.764	273.95	209.161	238.277	0.188023	0.452667	0.26571
IGHG2	P01859	0	15	9	9	14	15	10	10	1.24582	21.5702	9.56823	9	19.1309	16.9481	10.6314	9.96183	10.3461	14.168	0.453556	0.34283	0.254695
LONP1	P36776	8	0	15	15	6	10	22	14	9.96659	1.43802	15.947	15	8.19895	11.2987	23.389	13.9466	10.5879	14.2083	0.424316	0.330453	0.253718
DNAJC7	Q99615	0	10	5	12	5	12	7	17	1.24582	14.3802	5.31568	12	6.83246	13.5584	7.44196	16.9351	8.23542	11.192	0.442553	0.323037	0.25253
TUBA1C	Q9BQE3	14	10	9	11	10	9	5	13	17.4415	14.3802	9.56823	11	13.6649	10.1688	5.31568	12.9504	13.0975	10.525	-0.315475	0.445385	0.251297
TUBB2A	Q13885	11	0	24	1	14	22	2	20	13.7041	1.43802	25.5153	1	19.1309	24.8571	2.12627	19.9237	10.4143	16.5095	0.664725	0.34082	0.250056
TIMM50	Q3ZCQ8	4	0	10	11	8	8	9	7	4.98329	1.43802	10.6314	11	10.9319	9.03896	9.56823	6.97328	7.01317	9.1281	0.380249	0.374739	0.246985
MUC19	Q7Z5P9	0	19	0	0	0	14	26	16	1.24582	27.3223	1.06314	1	1.36649	15.8182	27.6415	15.9389	7.65782	15.1913	0.988239	0.388829	0.240608
TUBB6	Q9BUF5	3	6	6	7	3	5	4	7	3.73747	8.6281	6.37882	7	4.09948	5.64935	4.25255	6.97328	6.4361	5.24366	-0.295611	0.436447	0.24006
TRIM32	Q13049	0	2	6	11	3	8	7	9	1.24582	2.87603	6.37882	11	4.09948	9.03896	7.44196	8.96565	5.37517	7.38651	0.458583	0.3537	0.237821
SPRR2B	P35325	6	4	6	0	5	10	0	13	7.47494	5.75207	6.37882	1	6.83246	11.2987	1.06314	12.9504	5.15146	8.03617	0.641528	0.424582	0.236446
VPS16	Q9H269	0	4	6	11	8	6	5	8	1.24582	5.75207	6.37882	11	10.9319	6.77922	5.31568	7.96947	6.09418	7.74908	0.346593	0.298305	0.235873
TUBB4A	P04350	4	1	6	7	3	9	8	4	4.98329	1.43802	6.37882	7	4.09948	10.1688	8.50509	3.98473	4.95003	6.68953	0.434468	0.378936	0.23402
RCN2	Q14257	32	17	19	35	33	36	18	35	39.8663	24.4463	20.1996	35	45.0942	40.6753	19.1365	34.8664	29.8781	34.9431	0.225922	0.290487	0.228288
ENSA	O43768	14	11	11	11	15	9	9	1	17.4415	15.8182	11.6945	11	20.4974	10.1688	9.56823	0.996183	13.9886	10.3077	-0.44053	0.373101	0.226884
NDUFA4	O00483	3	4	6	8	4	6	8	6	3.73747	5.75207	6.37882	8	5.46597	6.77922	8.50509	5.9771	5.96709	6.68185	0.163219	0.266517	0.214769
TUBA1A	Q71U36	11	9	8	5	11	15	7	8	13.7041	12.9421	8.50509	5	15.0314	16.9481	7.44196	7.96947	10.0378	11.8477	0.239163	0.230481	0.208061
CLPX	O76031	0	7	8	12	0	16	10	12	1.24582	10.0661	8.50509	12	1.36649	18.0779	10.6314	11.9542	7.95426	10.5075	0.40162	0.249321	0.207463
TUBA1B	P68363	225	211	233	243	192	242	221	267	280.31	303.421	247.711	243	262.366	273.429	234.953	265.981	268.611	259.182	-0.0515493	0.229431	0.206915
ODR4	Q5SWX8	6	0	7	4	0	9	0	0	7.47494	1.43802	7.44196	4	1.36649	10.1688	1.06314	0.996183	5.08873	3.39866	-0.582339	0.257119	0.204774
PSMD10	O75832	6	6	6	7	7	8	4	4	7.47494	8.6281	6.37882	7	9.56544	9.03896	4.25255	3.98473	7.37046	6.71042	-0.135352	0.161341	0.140865
UBR5	O95071	18	17	16	26	15	30	14	12	22.4248	24.4463	17.0102	26	20.4974	33.8961	14.8839	11.9542	22.4703	20.3079	-0.14598	0.158371	0.136594
HSPA8	P11142	87	85	101	120	88	99	90	121	108.387	122.231	107.377	120	120.251	111.857	95.6823	120.538	114.499	112.082	-0.0307737	0.130085	0.118533
RCN1	Q15293	7	8	6	10	8	8	7	11	8.72076	11.5041	6.37882	10	10.9319	9.03896	7.44196	10.958	9.15093	9.59272	0.0680214	0.119738	0.101125
TUBB4B	P68371	309	272	346	392	298	333	368	349	384.959	391.141	367.845	392	407.215	376.247	391.234	347.668	383.986	380.591	-0.0128138	0.0891074	0.0793376
CCAR2	Q8N163	5	9	31	27	8	10	32	30	6.22912	12.9421	32.9572	27	10.9319	11.2987	34.0204	29.8855	19.7821	21.5341	0.122427	0.0724869	0.070369
SNCA	P37840	0	2	3	3	1	2	3	4	1.24582	2.87603	3.18941	3	1.36649	2.25974	3.18941	3.98473	2.57782	2.70009	0.0668599	0.0598298	0.0655925
TUBB3	Q13509	2	8	10	5	6	7	10	5	2.49165	11.5041	10.6314	5	8.19895	7.90909	10.6314	4.98092	7.40679	7.93008	0.098488	0.0761228	0.0637357
CAD	P27708	17	22	47	45	17	34	44	45	21.179	31.6364	49.9674	45	23.2304	38.4156	46.778	44.8282	36.9457	38.313	0.0524296	0.0572606	0.0627292
MRPL32	Q9BYC8	3	3	3	4	4	2	4	3	3.73747	4.31405	3.18941	4	5.46597	2.25974	4.25255	2.98855	3.81023	3.7417	-0.0261846	0.0316127	0.0367292
